# Supplementary material for: Mental distress, COVID19 vaccine distrust and vaccine hesitancy in South Africa: A causal mediation regression analysis
Source: PLoS One. 2023 Mar 24;18(3):e0278218. doi: 10.1371/journal.pone.0278218 (PMC10038254; doi:10.1371/journal.pone.0278218)
Supplement: S1 Data — (ZIP) [file pone.0278218.s001.zip]

Archive with 1 entries (1 files):
- data_plosone.dta
